# Supplementary material for: Evaluation of the Anticancer Activity of Calcium Ions Introduced into Human Breast Adenocarcinoma Cells MCF-7/WT and MCF-7/DOX by Electroporation
Source: Pharmaceuticals (Basel). 2023 May 30;16(6):809. doi: 10.3390/ph16060809 (PMC10304440; doi:10.3390/ph16060809)
Supplement: Supplementary file 1 [file pharmaceuticals-16-00809-s001.zip]

Archive with 1 entries (1 files):
- pharmaceuticals-2358017-supplementary.pdf
